# Supplementary material for: Gli3 is a negative regulator of Tas1r3-expressing taste cells
Source: PLoS Genet. 2018 Feb 7;14(2):e1007058. doi: 10.1371/journal.pgen.1007058 (PMC5819828; doi:10.1371/journal.pgen.1007058)
Supplement: S1 Table — The normalized counts and false discovery rate (FDR) of the indicated pairwise comparison in each single-cell library is shown. (XLSX) [file pgen.1007058.s009.xlsx]

## Sheet: Sheet1
Gene	ST_L1	ST_L2	ST_L3	ST_L4	ST_L6	Gad10	Gad11	Gad12	Gad1	Gad2	Gad3	Gad4	Gad5	Gad6	Gad8	Gad9	Tas_1	Tas_2	Tas_3	Tas_4	Tas_5	Tas_6	Tas_7	Tas_8	Tas_9	Lgr5_Averege_Counts	Gad1_Averege_Counts	Tas1r3_Averege_Counts	FDR Tas1r3/GAD	FDR Lgr5/GAD
Gli1	219.88	1503.28	22.41	315.58	57	0	8.48	0	0	0	1.49	0	61.63	471.35	3.88	0	9.06	47	45.96	0.17	56.72	14.2	138.03	12.91	597.72	423.63	49.7118	102.419	0.68	0.3
Gli2	46.39	669.84	142.01	13.37	9.91	0	0	0	2.28	530.93	1.49	1.29	0	0	864.89	0	16.16	33.06	84.85	266.72	0	0.84	70.74	1.52	1481.26	176.304	127.353	217.239	0.8	0.96
Gli3	64.99	2.45	17.97	635.43	1050.73	2.99	0	0.49	0.91	19.65	22.33	0	0	1.79	12.95	1.51	1957.3	3541.82	18.86	0	3.28	6.68	0.86	30.38	36.54	354.314	5.69273	621.747	1.67234e-05	0.004
Ptch1	3477.48	741.65	742.32	1376.76	1100.29	536.55	242.58	400	249.87	196.82	7.44	9.04	1.84	596.33	734.12	384.16	7697.42	859.03	57.74	101.85	66.57	59.32	146.66	611.38	5023.23	1487.7	305.341	1624.8	0.033	0.17
Smo	2148.23	1729.24	1235.79	737.59	2372.2	20.9	0	0.97	170.22	52.78	10.42	288.76	6.44	1.79	141.13	7.25	1279.64	300.18	3025.13	795.99	178.14	1317.55	159.6	3460.18	237.52	1644.61	63.6964	1194.88	0.00077	0.004
